# Supplementary material for: Ferulic Acid Alleviates the Hepatotoxicity of Aflatoxin B1 on Broilers by Conjugating and Down-Regulating Chicken CYP1A5 and CYP2W1
Source: Vet Sci. 2026 May 14;13(5):476. doi: 10.3390/vetsci13050476 (PMC13211710; doi:10.3390/vetsci13050476)
Supplement: Supplementary file 1 [file vetsci-13-00476-s001.zip]

Archive with 10 entries (10 files):
- supplementary figureS1.jpg
- supplementary figureS2.jpg
- supplementary figureS3.jpg
- supplementary tableS1.pdf
- supplementary tableS2.pdf
- supplementary tableS3.pdf
- supplementary tableS4.pdf
- supplementary tableS5.pdf
- supplementary tableS6.pdf
- vetsci-4256915 - WB original figures and intensity ratio.zip
